# Supplementary material for: Copper Integrated PDA-TA Nanocoating via One-Step Rapid Polymerization on Titanium for Anti-Thrombotic and Antibacterial Properties
Source: Biomolecules. 2026 Jun 27;16(7):953. doi: 10.3390/biom16070953 (PMC13407066; doi:10.3390/biom16070953)
Supplement: Supplementary file 1 [file biomolecules-16-00953-s001.zip]

Archive with 1 entries (1 files):
- biomolecules-4353799-supplementary.pdf
